# Supplementary material for: Genome-Wide Characterization and Expression Analysis of CAMTA Gene Family Under Salt Stress in Cucurbita moschata and Cucurbita maxima
Source: Front Genet. 2021 Jun 17;12:647339. doi: 10.3389/fgene.2021.647339 (PMC8249228; doi:10.3389/fgene.2021.647339)
Supplement: Supplementary Table 1 — The information on coding sequence and protein sequence of CmoCAMTAs and CmaCAMTAs. [file Data_Sheet_1.ZIP]

Archive with 5 entries (5 files):
- Supplementary Tables/Supplementary Table 1.XLSX
- Supplementary Tables/Supplementary Table 2.XLSX
- Supplementary Tables/Supplementary Table 3.XLSX
- Supplementary Tables/Supplementary Table 4.XLSX
- Supplementary Tables/Supplementary Table 5.XLSX
