# Supplementary material for: Genome-Wide Characterization and Expression Analysis of CAMTA Gene Family Under Salt Stress in Cucurbita moschata and Cucurbita maxima
Source: Front Genet. 2021 Jun 17;12:647339. doi: 10.3389/fgene.2021.647339 (PMC8249228; doi:10.3389/fgene.2021.647339)
Supplement: Supplementary Table 1 — The information on coding sequence and protein sequence of CmoCAMTAs and CmaCAMTAs. [file Data_Sheet_1.ZIP › Supplementary Tables/Supplementary Table 1.XLSX]

## Sheet: Table S1
Supplementary Table 1 The information on coding sequence and protein sequence of CmoCAMTAs and CmaCAMTAs.
Gene ID	Gene Name	The coding sequence	The protein sequence
CmoCh08G001800.1	CmoCAMTA1	ATGAACGCCGGATATGATATTAATGATCTTTATCGAGAAGCACAAACCCGCTGGCTGAAG CCTCCAGAGGTGTTCTTTATTTTACAGAATTATGAAAAATATCAGCTGACAGAGGAGGCC CCTAAACAGCCAACTAGTGGTTCTTTGTTTCTTTTTAACAAGAGAGTACTCCGTTTCTTC CGTAAAGATGGTCATAGCTGGAGGAAAAAAAGGGATGGAAGAACTGTTGGAAATGCTGAA GCGTTAAATTGCTATTATGCACATGGAGAGCACAATCCCAATTTCCAGAGACGTAGCTAT TGGATGTTGGATCCGTCATTTGACCACATTGTTCTGGTACACTATAGAGATATTAATGAG GGAAGGCCTGGGACGGAAAGTGTTCCACAATTA…	MNAGYDINDLYREAQTRWLKPPEVFFILQNYEKYQLTEEAPKQPTSGSLFLFNKRVLRFF RKDGHSWRKKRDGRTVGNAEALNCYYAHGEHNPNFQRRSYWMLDPSFDHIVLVHYRDINE GRPGTESVPQLSPASASTFGSHSSQSFALEHRQSSLSPGSVEVSSDTGNRTVGSNGADGQ HEISELKNECEVSQALRRIEEQLSLNEDSLKDIDPFYGHEEGSNSNLIDYYEMSNDDQFS VLQHSENAIRDNNYTSFEIQDANEKHSDYAMAHEIMFDSEGTQPWGYALGSRKTVDLESQ DRQSLLWNENEKSSSSLSKSTTVDNEHYNLVHRRGKTSALLGSCTSSEYTSPLDNHDVNS SYHIPFLTEDQGNSFEVDTSFIVPQVQKFIIRQ…
CmoCh08G012360.1	CmoCAMTA2	ATGTCTCTCCCCATGAAAGCCGACGTTCAAGGAAGCCTTGTTGGCTCGGAGATTCATGGC TTCCATACATTACAAGAATTGGATGTTACAAACATCAGGGAGGAAGCAAGCGGAAGATGG CTTCGCCCAAATGAAATTCATGCAATTCTATGTAACTACAAATATTTTGTCATCCACGTC AAGCCAGTGAACTTGCCTACAAGTGGAACCATTGTACTATTTAACCGCAAGATGCTTAGG AATTTCCGCAAAGATGGACATAATTGGAAGAAAAAAAAGGACGGGAAGACCATAAAAGAA GCACACGAACACCTAAAAGTTGGTAATGTAGAAAGGATACATGTATACTATGCCCATGGC CTAGATAACACAACCTTTGTTCGTCGGTGTTAT…	MSLPMKADVQGSLVGSEIHGFHTLQELDVTNIREEASGRWLRPNEIHAILCNYKYFVIHV KPVNLPTSGTIVLFNRKMLRNFRKDGHNWKKKKDGKTIKEAHEHLKVGNVERIHVYYAHG LDNTTFVRRCYWLLDKTLEHIVLVHYRETQEVNFSPMHLQLQSSPSMSMNSNSGSVSDPS TPCLLSEELDSRDNHGYSVDKNERSEPRDTTTAMNHEQRLHEINTLEWDELLVTDEPFKP SIPKGDRFSYFDQRSQVPTNVANNLLGNTPLFNNPVEPIGSAYMPLTSGQTNLNVESKES IPITSLDNLLNDGLLQSQDSFGRWINEVITESPDTVIDPAIEPSISSIHNSFTDPTLNHC QSSVMEQIFNITDISPAWAFSTEKTKILITGYF…
CmoCh14G016000.1	CmoCAMTA3	ATGGCTGAGAGCAGGAGATATGTTCCCATTCAGCATTTAGATCTAGTACAAATACTACAA GAAGCACAAAATAGGTGGCTTCGGCCAGCTGAAATATGTGAAATTCTTCGAAATTACCAA AAGTTTCAATTAGCACCGGATCCTCCAGTTCAGCCTCCAGCTGGATCCTTGTTCCTTTTT GATCGGAAAGCACTTAGATATTTTCGTAAAGATGGTCATAAATGGAGGAAGAAGAAAGAT GGGAAAACTGTCAAAGAAGCCCATGAAAAGTTGAAGAGTGGAAGTGTGGATGTTCTGCAT TGTTACTATGCACATGGTGAGGACAATGACAACTTCCAGCGAAGAAGTTATTGGATGCTG GATGAGCAATTAGAGCATATTGTCCTTGTGCAT…	MAESRRYVPIQHLDLVQILQEAQNRWLRPAEICEILRNYQKFQLAPDPPVQPPAGSLFLF DRKALRYFRKDGHKWRKKKDGKTVKEAHEKLKSGSVDVLHCYYAHGEDNDNFQRRSYWML DEQLEHIVLVHYREVNEGYRSGISRVSVDPGSLAEGCQGGSTPIFMQETSLVGSVHTSSP LSPMQTVRSENGGVDSSARNDSGISSDVHHVFKSSMLPASLPAGDVSGSSDLCGQEIVII QSAITDSITHKLIDARLASSGLVKNMVNSGHGLIADEEVPAAKAVSQRIVQVVDDSFVQV EKTSKYDLNHEGFGELKKLDSFGRWMDKEIGRDCDDSLMTLDSGNYWCALDAGNDEKEVS SLSHHMQLDIDSLGPSLSQDQLFSISDFSPDWA…
CmoCh17G003490.1	CmoCAMTA4	ATGTCTCTTTCCATGAAAGATGATGTTCAAGGAAGCCTTGTTGGCTCGGAGATTCATGGC TTCCATACATTGCAAGATTTGGATGTTAAAAACATCAGGGAGGAAGCAAGTGCAAGATGG CTTCGTCCAAATGAAATCCATGCAATACTATGTAACTACAAATATTTTGTCATCCATGTC AAGCCAGTGAACTTGCCCAAAAGTGGAACCATTGTACTATTTGATCGCAAGATGCTTAGG AATTTTCGCAAAGATGGACATAATTGGAAGAAAAAAAAGGATGGAAAGACAGTAAAAGAA GCTCATGAACACCTAAAAGTTGGTAATGTAGAAAGGATACATGTATACTATGCCCATGGC CTTGATAACCCAACCTTTGTTCGTCGATGTTAT…	MSLSMKDDVQGSLVGSEIHGFHTLQDLDVKNIREEASARWLRPNEIHAILCNYKYFVIHV KPVNLPKSGTIVLFDRKMLRNFRKDGHNWKKKKDGKTVKEAHEHLKVGNVERIHVYYAHG LDNPTFVRRCYWLLDKSLEHIVLVHYRETKEWQSSPSTSMNSNSGSVSNPSAHWLLSEEL DSRATNVYSVGGNELSEPSDTTTVMVHEQRLHEINTLEWDELLVTNEPLKPAMPKEDKLS CFDQQNQVPISVANKIFGVITSFNNPVESTGSANSIGSVNMSLMGGQTNLNVESRESIPI NLLDNLLNNGLQSQDSLGQWINEVITDSPGSVIDPAIEPSISSVHNSYCDSTLYHHQSSV EQIFNITEVSPAWAFSTEKTKIVIIGYFSDEYV…
CmoCh19G002740.1	CmoCAMTA5	ATGGCGGACCGTGGATCTTACGGCTTGGCTCCTCGTCTAGATATTGACCAGTTATTGATA GAAGCAAAACATCGTTGGTTACGTCCAGCTGAAATTTGTGAAATACTCCGTAACTATCCT AAGTTTCAAATTGCTTCAGAGCCTCCAGATAGACCTTCAAGTGGGTCACTTTTTCTCTTT GATCGAAAGGTTCTGAGGTACTTTAGAAAGGATGGACATAAATGGAGGAAGAAGAAAGAT GGCAAAACAGTAAGAGAAGCACATGAGAAGCTGAAGGTTGGAAGCATTGATGTATTGCAC TGCTATTATGCCCATGGAGAAGAAAATGAGAACTTTCAAAGGCGCAGTTATTGGATGCTT GAAGAGCATTTAATGCACATCGTTTTTGTCCAC…	MADRGSYGLAPRLDIDQLLIEAKHRWLRPAEICEILRNYPKFQIASEPPDRPSSGSLFLF DRKVLRYFRKDGHKWRKKKDGKTVREAHEKLKVGSIDVLHCYYAHGEENENFQRRSYWML EEHLMHIVFVHYLEVKGNRTNIGAVVETDEVSSSSQKSSPTSASYSSSYNQAASENADSP SPTSPLTPFCEDCDTEDTGQATSRFRSFPTSPKMGNGLLMNKQDAGQSNFYFPHSSSNTS VPAVDYVSQVQKDVLGGNICGTNVTDSQKTLSSASWEEILQHCTTGFQAVPSHVLSSLIE PVSSGIVVGQENSIPGKPSTSNSAITEDFGSSLTMNPNWQVSFEDNTSSFSKEYVDQFPE LYSVYDIDSRLTEQKSHNATFGSGHEMSCAHPG…
CmaCh08G001770.1	CmaCAMTA1	ATGAACGTCGGATATGATATTAATGATCTTTATCGAGAAGCACAAACCCGCTGGCTGAAG CCTCCAGAGGTGTTCTTTATTTTACAGAATTATGAAAAATATCAGCTGACGGAGGAGGCC CCTAAACAGCCAACTAGTGGTTCTTTGTTTCTTTTTAACAAGAGAGTACTCCGTTTCTTC CGTAAAGATGGTCATAGCTGGAGGAAAAAAAGGGACGGAAGAACTGTTGGAGAAGCACAC GAACGGCTTAAGGTCGGAAATGCTGAAGCGTTAAATTGCTATTATGCACATGGAGAGCAC AATCCCAATTTCCAGAGACGTAGCTATTGGATGTTGGATCCGTCATTTGACCACATTGTT CTAGTACACTATAGAGATATTAAGGAGGGAAGG…	MNVGYDINDLYREAQTRWLKPPEVFFILQNYEKYQLTEEAPKQPTSGSLFLFNKRVLRFF RKDGHSWRKKRDGRTVGEAHERLKVGNAEALNCYYAHGEHNPNFQRRSYWMLDPSFDHIV LVHYRDIKEGRPGTESVPQLSPASASTFGSHSSQSFALEHRQSSLSPGSVEVSSDTGNRT VGSNSADGQHEISELKNECEVSQALRRIEEQLSLNEDSLKVIDPFYGHEEGSNSNLIDYY EMSNDDQFSVLQHSENAIHDNNYTSFEIQDANEKHSDYAMAHEIMFDSEGTQPWGYALGS RKTADLESQDRQSLLWNENEKSSSSLSKSTTVDNEHYNLVHRRGKTSALLGSCTSSEYTS PLDNHDVNSSYHIPFLKEDHGNSFEVDTGLIVP…
CmaCh08G012660.1	CmaCAMTA2	ATGTCTCTCGCCATGAAAGCCGACGTTCAAGGAAGCCTTGTTGGCTCGGAGATTCATGGT TTCCATACATTGCAAGAATTGGATGTTACAAACATCAGGGAGGAAGCAAGTGGAAGATGG CTTCGCCCAAATGAAATTCATGCAATTCTGTGTAACAACAAATATTTTGTCATCCACGTC AAGCCAGTGAACTTGCCTACAAGTGGAACCATTGTACTATTTAACCGCAAGATGCTTAGG AATTTCCGCAAAGATGGACATAATTGGAAGAAAAAAAAGGACGGGAAGACCATAAAAGAA GCACACGAACACCTAAAAGTTGGGAATGTAGAGAGGATACATGTATACTATGCCCATGGC CTAGATAACACAACCTTTGTTCGTCGGTGTTAT…	MSLAMKADVQGSLVGSEIHGFHTLQELDVTNIREEASGRWLRPNEIHAILCNNKYFVIHV KPVNLPTSGTIVLFNRKMLRNFRKDGHNWKKKKDGKTIKEAHEHLKVGNVERIHVYYAHG LDNTTFVRRCYWLLDKTLEHIVLVHYRETQEVNFSTMHLQSSPSMSMNSNSGSVSDPSTP CLLSEELDSRDNHGYSVDENELSEPRDTTTAMNHEQRLHEINTLEWDELLVTDEPFKPSM PKGDRFSYFDQRSQVPTNVTNNLLGNTPLFNNPVESIGSAYMPLSSGQTNLNVESKESIP ITSLDNLLNDGLLQSQDSFGRWINEVITESPDTVIDPAIEPSISSIHNSFTDPTLNHCQS SVMEQIFNITDISPAWAFSTEKTKILITGYFHN…
CmaCh11G016500.1	CmaCAMTA3	ATGGCGGACCGTGGATCTTACGGCCTGGCTCCTCGTCTAGACATCGATCAGTTATTGATA GAAGCAAGACATCGTTGGCTGCGTCCAGCTGAAATTTGTGAAATACTTCGTAACTATCCG AAGTTTCATATTGCTTCAGAGCCTCCAGAGAGACCATCAAGTGGGTCACTTTTTCTTTTT GATCGAAAGGTTCTGAGGTACTTCAGAAAGGATGGACACAAATGGAGGAAGAAGAAAGAT GGCAAAACCGTAAAGGAAGCTCATGAGAAGCTGAAGGTTGGAAGCATTGATGTACTGCAC TGCTATTATGCCCATGGAGAAGAAAATGAGAACTTTCAAAGGCGCAGTTATTGGATGCTT GAAGAGCATTTAATGCACATAGTTTTTGTCCAC…	MADRGSYGLAPRLDIDQLLIEARHRWLRPAEICEILRNYPKFHIASEPPERPSSGSLFLF DRKVLRYFRKDGHKWRKKKDGKTVKEAHEKLKVGSIDVLHCYYAHGEENENFQRRSYWML EEHLMHIVFVHYLEVKGNRTNIGAVVETDEVSSSSQKSSPMSSSYSSSRNQAAFENADSP SPTSTVTSSYEDADNEDTYQETSRFHSFPTSPLVNNGLLVNKKEAGPSNLYFPHSSSNNV EAWPLAPAVEYVPQVQKDGLGSSDGGTGVIGSQKTLTSASWEEIFQQCTTGFQTVPSQVL NSWIEPLSSGTVLGQDNSIPGKLLAGNSAIKEDFKSSLTMASNCQVPFEDNTSSFSKGHV DQFPDLYSVYDINGKLTEQKSHNATFGSGHAHP…
CmaCh14G015650.1	CmaCAMTA4	ATGGCTGAGAACAGGAGATATGTTCCCATTCAGCATTTAGATCTGGTACAAATACTACAA GAAGCACAAAATAGGTGGCTTCGGCCAGCTGAAATATGTGAAATTCTTCGAAATTACCAA AAGTTTCAATTAGCACCGGATCCTCCAGTTCAGCCTCCAGCTGGATCCTTGTTCCTTTTT GATCGGAAAGCACTTAGATATTTTCGTAAAGATGGTCATAAATGGAGGAAGAAGAAAGAT GGAAAAACTGTCAAAGAAGCCCATGAAAAGTTGAAGAGTGGAAGTGTGGATGTTCTGCAT TGTTACTATGCACATGGTGAGGACAATGACAACTTCCAGCGAAGAAGTTATTGGATGCTT GATGAGCAATTAGAGCATATTGTCCTTGTGCAT…	MAENRRYVPIQHLDLVQILQEAQNRWLRPAEICEILRNYQKFQLAPDPPVQPPAGSLFLF DRKALRYFRKDGHKWRKKKDGKTVKEAHEKLKSGSVDVLHCYYAHGEDNDNFQRRSYWML DEQLEHIVLVHYREVNEGHRSGVSRVSVDPGSLAEGCQGGSTPIFMQETSLVGSVHTSSP LSPMQTVRSENGGVDSSARNDSGISSDDHHVFKSSMLPASLPAGDVSGSSDLCGQEIVII QSAITDSITHKLIDARLASSGLVKNMVNSGHGLIADAEVPAAKAVSQRIVQCPTLYFMCQ KKKHGLITVPLFGMCTDSQVVDDSFVQVEKTSKYDLNHEGFGELKKLDSFGRWMDKEIGR DCDDSLMTLDSGNYWCALDAGNDEKEVSSLSHH…
CmaCh17G003580.1	CmaCAMTA5	ATGTCTCTTTCCATGAAAGATGATGTTCAAGGAAGCCTTGTTGGCTCGGAGATTCATGGC TTCCATACATTGCAAGATTTGGATGTTAAAAACATCAGGGAGGAAGCAAGTGCAAGATGG CTTCGTCCAAATGAAATCCAGGCAATACTATGTAACTACAAATATTTTGTCATCCATGTC AAGCCAGTGAACTTGCCCAAAAGTGGAACCATTGTACTATTTGATCGCAAGATGCTTAGG AATTTTCGCAAAGATGGACATAATTGGAAGAAAAAAAAGGATGGAAAGACAGTAAAAGAA GCTCATGAACACCTAAAAGTTGGTAATGTAGAAAGGATACATGTATACTATGCCCATGGC CTTGATAACCCAACCTTTGTTCGTCGATGTTAT…	MSLSMKDDVQGSLVGSEIHGFHTLQDLDVKNIREEASARWLRPNEIQAILCNYKYFVIHV KPVNLPKSGTIVLFDRKMLRNFRKDGHNWKKKKDGKTVKEAHEHLKVGNVERIHVYYAHG LDNPTFVRRCYWLLDKSLEHIVLVHYRETKEWQSSPSTSMNSNSGSVSNPSAHWLLSEEL DSRATHVYSVGGNELSEPSDTTTVMAHEQRLHEINTLEWDELLVTNEPLKPAMTKEDKLS CFDQQNQVPINVANKIFGVITSFNNPVESIGSANSIGSVNMSLMGGQTNLNVESRESIPI NSLDNLLNDGGLQSQDSLGQWINEVITDSPGSVIDPAIEPSISSVHNSYCDSTLYHHHSS VEQIFNITAVSPAWAFSTEKTKIVIIGYFSDEY…
CmaCh19G002540.1	CmaCAMTA6	ATGGCGGACCGTGGATCTTATGGCTTGGCTCCTCGTCTAGATATTGACCAGTTATTGATA GAAGCAAAACATCGTTGGTTACGTCCAGCTGAAATTTGTGAAATACTCCGTAACTATCCT AAGTTTCAAATTGCTTCAGAGCCTCCAGATAGACCTTCAAGTGGGTCACTTTTTCTCTTT GATCGAAAGGTTCTGAGGTACTTTAGAAAGGATGGACATAAATGGAGGAAGAAGAAAGAT GGCAAAACAGTAAGAGAAGCACATGAGAAGCTGAAGGTTGGAAGCATTGATGTATTGCAC TGCTATTATGCCCATGGAGAAGAAAATGAGAACTTTCAAAGGCGCAGTTATTGGATGCTT GAAGAGCATTTAATGCACATAGTTTTTGTCCAC…	MADRGSYGLAPRLDIDQLLIEAKHRWLRPAEICEILRNYPKFQIASEPPDRPSSGSLFLF DRKVLRYFRKDGHKWRKKKDGKTVREAHEKLKVGSIDVLHCYYAHGEENENFQRRSYWML EEHLMHIVFVHYLEVKGNRTNIGAVVETDEVSSSSQKSSPTSASYSSSYNQAASENADSP SPTSPLTPFCEDGDTEDTGQATSRFRSFPTSPKMGNGLLMNKQDAGQSNFYFPHSSSNTA VPAVDYVSQVQKDVLGGNICGTNVTDSQKTLSSASWEEILQHCTTGFQTVPSHVLSSLIE PVSSGIVVGQENSIPGEPSTSNSAITEDFGSSLTMNSNWQVSFEDNTSSFSKEYVDQFPE LYSVYGIDSRLTEQKSHNATFGSGHEMSCAHPG…
