# Supplementary material for: Genome-Wide Characterization and Expression Analysis of CAMTA Gene Family Under Salt Stress in Cucurbita moschata and Cucurbita maxima
Source: Front Genet. 2021 Jun 17;12:647339. doi: 10.3389/fgene.2021.647339 (PMC8249228; doi:10.3389/fgene.2021.647339)
Supplement: Supplementary Table 1 — The information on coding sequence and protein sequence of CmoCAMTAs and CmaCAMTAs. [file Data_Sheet_1.ZIP › Supplementary Tables/Supplementary Table 2.XLSX]

## Sheet: Table S2
Supplementary Table 2 Prediction of conserved domain position of CmoCAMTAs and CmaCAMTAs.
Gene name	From*1	To*2	Short name*3
CmoCAMTA5	22	134	CG-1
CmoCAMTA5	722	816	Ank_2
CmoCAMTA5	503	581	TIG
CmoCAMTA5	936	957	IQ
CmoCAMTA5	914	933	IQ
CmaCAMTA6	22	134	CG-1
CmaCAMTA6	732	816	Ank_2
CmaCAMTA6	503	581	TIG
CmaCAMTA6	936	957	IQ
CmaCAMTA6	914	933	IQ
CmaCAMTA3	22	134	CG-1
CmaCAMTA3	504	582	TIG
CmaCAMTA3	938	958	IQ
CmaCAMTA3	670	762	Ank_2
CmaCAMTA3	915	934	IQ
CmoCAMTA3	22	134	CG-1
CmoCAMTA3	592	683	Ank_2
CmoCAMTA3	815	837	IQ
CmoCAMTA3	384	463	TIG
CmaCAMTA4	22	134	CG-1
CmaCAMTA4	620	711	Ank_2
CmaCAMTA4	412	491	TIG
CmaCAMTA4	843	865	IQ
CmoCAMTA1	14	117	CG-1
CmoCAMTA1	585	672	Ank_2
CmoCAMTA1	390	458	TIG
CmoCAMTA1	811	832	IQ
CmaCAMTA1	14	126	CG-1
CmaCAMTA1	594	681	Ank_2
CmaCAMTA1	400	467	TIG
CmaCAMTA1	820	841	IQ
CmoCAMTA4	36	148	CG-1
CmoCAMTA4	574	664	Ank_2
CmoCAMTA4	366	451	TIG
CmoCAMTA4	790	811	IQ
CmaCAMTA5	36	148	CG-1
CmaCAMTA5	575	665	Ank_2
CmaCAMTA5	791	812	IQ
CmaCAMTA5	367	452	TIG
CmaCAMTA2	36	148	CG-1
CmaCAMTA2	577	667	Ank_2
CmaCAMTA2	369	454	TIG
CmaCAMTA2	793	814	IQ
CmoCAMTA2	36	148	CG-1
CmoCAMTA2	579	669	Ank_2
CmoCAMTA2	371	456	TIG
CmoCAMTA2	795	816	IQ
*1 Predicted starting position of CmoCAMTA or CmaCAMTA; *2 Predicted termination position of CmoCAMTA or CmaCAMTA;*3 The name of conserved domain in CmoCAMTA or CmaCAMTA.
