# Supplementary material for: Genome-Wide Characterization and Expression Analysis of CAMTA Gene Family Under Salt Stress in Cucurbita moschata and Cucurbita maxima
Source: Front Genet. 2021 Jun 17;12:647339. doi: 10.3389/fgene.2021.647339 (PMC8249228; doi:10.3389/fgene.2021.647339)
Supplement: Supplementary Table 1 — The information on coding sequence and protein sequence of CmoCAMTAs and CmaCAMTAs. [file Data_Sheet_1.ZIP › Supplementary Tables/Supplementary Table 3.XLSX]

## Sheet: Table S3
Supplementary Table 3 List of primer sequences used for the qRT-PCR analysis of CmoCAMTA genes.
Gene name	Forward primer sequences (5'-3')	Predicted annealing temperatures (℃)	Reverse primer sequences (5'-3')	Predicted annealing temperatures (℃)	Expected product sizes (bp)
CmoCAMTA1	GTTCCTCTTCAGATTGTTCAG	50.2	CGATTGCCAGATGTAATGC	50.2	95
CmoCAMTA2	ATGGTCGGTAGGCGTAAT	50.4	CTGCTGTTCTGTCACTTCA	50.5	103
CmoCAMTA3	CTTGTTGGCTCAGTTCATAC	50.1	GAGATTCCAGAGTCATTCCTA	49.8	104
CmoCAMTA4	CAATACCTGATACCACGAACT	51	CACGGAATGCTGCTTGTA	50.6	120
CmoCAMTA5	AATAGACGGAGAGGAGAGTT	50.3	CCAAGACAAGCCAGATGAT	50.2	112
CmaCAMTA1	GTTCCTCTTCAGATTGTTCAG	50.2	CGATTGCCAGATGTAATGC	50.2	95
CmaCAMTA2	GCCATTGAGCCATCCATT	50.4	CTCCATAACAGAAGATTGACAG	50.5	81
CmaCAMTA3	TGTCTGGTCGGTAGGAATA	49.7	TCTTGGCAACTGTATCTGAT	49.7	95
CmaCAMTA4	CTTGTTGGCTCAGTTCATAC	50.1	GAGATTCCAGAGTCATTCCTA	49.8	104
CmaCAMTA5	CAATACCTGATACCACGAACT	51	CACGGAATGCTGCTTGTA	50.6	120
CmaCAMTA6	AATAGACGGAGAGGAGAGTT	50.3	CCAAGACAAGCCAGATGAT	50.2	112
β-Actin	GTGCCTGCTATGTATGTTGCC	57.6	GGTCCAAACGGAGAATGGCATG	59.5	120
