# Supplementary material for: Genome-Wide Characterization and Expression Analysis of CAMTA Gene Family Under Salt Stress in Cucurbita moschata and Cucurbita maxima
Source: Front Genet. 2021 Jun 17;12:647339. doi: 10.3389/fgene.2021.647339 (PMC8249228; doi:10.3389/fgene.2021.647339)
Supplement: Supplementary Table 1 — The information on coding sequence and protein sequence of CmoCAMTAs and CmaCAMTAs. [file Data_Sheet_1.ZIP › Supplementary Tables/Supplementary Table 4.XLSX]

## Sheet: Table S4
Supplementary Table 4 KaKs and estimated divergence time for duplicated gene pairs from CmoCAMTA and CmaCAMTA.
Query ID- Subject ID	Identity (%)	Alignment length (bp)	Mismatches (bp)	Gap opens (bp)	Q. start (bp)	Q. end (bp)	S. start (bp)	S. end (bp)	E-value	Bit score	Length of the larger gene (bp)	Gene alignment coverage	Ka	Ks	Ka/Ks	Divergence time(Mya)
CmoCAMTA4-CmoCAMTA2	86.73	2781	312	19	1	2745	1	2760	0	3038	1017	2.42773	0.091926	0.284803	0.32277	9.49343
CmaCAMTA6-CmaCAMTA3	87.54	3291	377	11	1	3273	1	3276	0	3775	1362	2.1395	0.089319	0.28926	0.308785	9.642
CmaCAMTA5-CmaCAMTA2	87.06	2775	311	15	1	2748	1	2754	0	3092	1134	2.17284	0.094422	0.258748	0.364917	8.62493
