# Supplementary material for: Genome-Wide Characterization and Expression Analysis of CAMTA Gene Family Under Salt Stress in Cucurbita moschata and Cucurbita maxima
Source: Front Genet. 2021 Jun 17;12:647339. doi: 10.3389/fgene.2021.647339 (PMC8249228; doi:10.3389/fgene.2021.647339)
Supplement: Supplementary Table 1 — The information on coding sequence and protein sequence of CmoCAMTAs and CmaCAMTAs. [file Data_Sheet_1.ZIP › Supplementary Tables/Supplementary Table 5.XLSX]

## Sheet: Table S5
Supplementary Table 5 The position and sequence prediction of salt-related cis-acting elements in CmoCAMTA and CmaCAMTA gene promoters.
Gene name	Sequence	Position*1	Cis-acting element
CmaCAMTA1	TACGTG	430	ABRE
CmaCAMTA1	TACGTG	506	ABRE
CmaCAMTA1	TACGTG	430	G-box
CmaCAMTA1	TACGTG	506	G-box
CmaCAMTA1	CAACTG	878	MBS
CmaCAMTA1	CAACTG	1885	MBS
CmaCAMTA1	ACGTG	431	ABRE
CmaCAMTA1	ACGTG	506	ABRE
CmaCAMTA1	ACGTG	1751	ABRE
CmaCAMTA1	CACGTA	430	ABRE
CmaCAMTA1	CACGTA	506	ABRE
CmaCAMTA1	CACGTT	1750	G-Box
CmaCAMTA1	AACGAC	558	TGA-element
CmaCAMTA2	CACGTC	154	G-box
CmaCAMTA2	CCACGTAA	756	G-box
CmaCAMTA2	TACGTG	757	G-box
CmaCAMTA2	CACGTG	1149	G-box
CmaCAMTA2	TACGTG	757	ABRE
CmaCAMTA2	CCACGTGG	1148	ABRE
CmaCAMTA2	CACGTA	757	ABRE
CmaCAMTA2	ACGTG	154	ABRE
CmaCAMTA2	ACGTG	264	ABRE
CmaCAMTA2	ACGTG	757	ABRE
CmaCAMTA2	CACGTG	1149	ABRE
CmaCAMTA2	ACGTG	1150	ABRE
CmaCAMTA2	AACGAC	133	TGA-element
CmaCAMTA2	CACGTT	264	G-Box
CmaCAMTA2	CACGTG	1149	G-Box
CmaCAMTA3	GGTTAA	403	GT1-motif
CmaCAMTA3	CACGTT	463	G-Box
CmaCAMTA3	ACGTG	463	ABRE
CmaCAMTA3	ACGTG	469	ABRE
CmaCAMTA3	ACGTG	1610	ABRE
CmaCAMTA3	CACGTA	1610	ABRE
CmaCAMTA3	TGACG	383	TGACG-motif
CmaCAMTA3	TGACG	471	TGACG-motif
CmaCAMTA3	TGACG	1859	TGACG-motif
CmaCAMTA3	TACGTG	1610	ABRE
CmaCAMTA3	CACGTC	469	G-box
CmaCAMTA3	TACGTG	1610	G-box
CmaCAMTA4	CAACTG	1963	MBS
CmaCAMTA4	GGTTAA	1312	GT1-motif
CmaCAMTA4	AACGAC	1576	TGA-element
CmaCAMTA5	GGTTAA	220	GT1-motif
CmaCAMTA5	GGTTAA	765	GT1-motif
CmaCAMTA5	CACGTG	427	G-Box
CmaCAMTA5	TGACG	324	TGACG-motif
CmaCAMTA5	TGACG	1090	TGACG-motif
CmaCAMTA5	ACGTG	326	ABRE
CmaCAMTA5	CGCACGTGTC	425	ABRE
CmaCAMTA5	CACGTG	427	ABRE
CmaCAMTA5	ACGTG	428	ABRE
CmaCAMTA5	CACGTC	325	G-box
CmaCAMTA5	ACACGTGT	426	G-box
CmaCAMTA5	CACGTG	427	G-box
CmaCAMTA6	CACGTA	949	ABRE
CmaCAMTA6	CAACTG	657	MBS
CmaCAMTA6	ACGTG	950	ABRE
CmaCAMTA6	ACGTG	1741	ABRE
CmaCAMTA6	TGACG	562	TGACG-motif
CmaCAMTA6	TGACG	615	TGACG-motif
CmaCAMTA6	TGACG	642	TGACG-motif
CmaCAMTA6	TGACG	1256	TGACG-motif
CmaCAMTA6	TGACG	1890	TGACG-motif
CmaCAMTA6	TACGTG	949	ABRE
CmaCAMTA6	TACGTG	949	G-box
CmaCAMTA6	GGTTAA	1167	GT1-motif
CmaCAMTA6	GGTTAA	1497	GT1-motif
CmaCAMTA6	AACGAC	417	TGA-element
CmaCAMTA6	CACGTT	1741	G-Box
CmoCAMTA1	TGACG	1467	TGACG-motif
CmoCAMTA1	CAACTG	1891	MBS
CmoCAMTA1	ACGTG	1350	ABRE
CmoCAMTA1	CACGTT	1350	G-Box
CmoCAMTA2	CACGTA	639	ABRE
CmoCAMTA2	ACGTG	639	ABRE
CmoCAMTA2	ACGTG	676	ABRE
CmoCAMTA2	CACGTG	1089	ABRE
CmoCAMTA2	ACGTG	1090	ABRE
CmoCAMTA2	CCACGTGG	1088	ABRE
CmoCAMTA2	TACGTG	639	ABRE
CmoCAMTA2	CCACGTAA	638	G-box
CmoCAMTA2	TACGTG	639	G-box
CmoCAMTA2	CACGTG	1089	G-box
CmoCAMTA2	CACGTT	676	G-Box
CmoCAMTA2	CACGTG	1089	G-Box
CmoCAMTA3	CAACTG	1963	MBS
CmoCAMTA3	ACGTG	957	ABRE
CmoCAMTA3	TGACG	119	TGACG-motif
CmoCAMTA3	TAACACGTAG	198	G-box
CmoCAMTA3	AACGAC	1572	TGA-element
CmoCAMTA3	CACGTT	957	G-Box
CmoCAMTA4	CACGTT	139	G-Box
CmoCAMTA4	CACGTG	241	G-Box
CmoCAMTA4	AACGAC	269	TGA-element
CmoCAMTA4	TGACG	51	TGACG-motif
CmoCAMTA4	TGACG	992	TGACG-motif
CmoCAMTA4	TGACG	1393	TGACG-motif
CmoCAMTA4	ACGTG	49	ABRE
CmoCAMTA4	ACGTG	140	ABRE
CmoCAMTA4	CGCACGTGTC	239	ABRE
CmoCAMTA4	CACGTG	241	ABRE
CmoCAMTA4	ACGTG	242	ABRE
CmoCAMTA4	ACGTG	809	ABRE
CmoCAMTA4	CACGTA	808	ABRE
CmoCAMTA4	CACGTC	49	G-box
CmoCAMTA4	ACACGTGT	240	G-box
CmoCAMTA4	CACGTG	241	G-box
CmoCAMTA4	TACGTG	808	G-box
CmoCAMTA4	TACGTG	808	ABRE
CmoCAMTA5	TGACG	497	TGACG-motif
CmoCAMTA5	TGACG	576	TGACG-motif
CmoCAMTA5	TGACG	633	TGACG-motif
CmoCAMTA5	TGACG	1264	TGACG-motif
CmoCAMTA5	TGACG	1890	TGACG-motif
CmoCAMTA5	ACGTG	1743	ABRE
CmoCAMTA5	GGTTAA	1175	GT1-motif
CmoCAMTA5	AACGAC	100	TGA-element
CmoCAMTA5	AACGAC	334	TGA-element
CmoCAMTA5	AACGAC	359	TGA-element
CmoCAMTA5	CACGTT	1743	G-Box
*1 Predicted starting position of cis-acting element in CmoCAMTA and CmaCAMTA gene promoters
